# Supplementary material for: Social grooming efficiency and techniques are influenced by manual impairment in free-ranging Japanese macaques (Macaca fuscata)
Source: PLoS One. 2020 Feb 21;15(2):e0228978. doi: 10.1371/journal.pone.0228978 (PMC7034802; doi:10.1371/journal.pone.0228978)
Supplement: S1 Dataset — (CSV) [file pone.0228978.s005.csv]

	Sample	Total movements	Removal efficiency	Use of mouth	Movement efficiency	Monkey	Disabled	Index	Technique
1	Bibi-1	146	6	0	24.3333333333333	Bibi	Nondisabled	0	ND
2	Bibi-2	143	3	0	47.6666666666667	Bibi	Nondisabled	0	ND
3	Bibi-3	120	6	0	20	Bibi	Nondisabled	0	ND
4	Bibi-4	138	4	0	34.5	Bibi	Nondisabled	0	ND
5	Bibi-5	167	9	0	18.5555555555556	Bibi	Nondisabled	0	ND
6	Bibi-6	132	6	0	22	Bibi	Nondisabled	0	ND
7	Bow-1	140	4	0	35	Bow	Nondisabled	0	ND
8	Bow-2	133	4	0	33.25	Bow	Nondisabled	0	ND
9	Bow-3	107	3	0	35.6666666666667	Bow	Nondisabled	0	ND
10	Doro-1	159	2	0	79.5	Doro	Nondisabled	0	ND
11	Doro-10	120	6	0	20	Doro	Nondisabled	0	ND
12	Doro-2	160	1	0	160	Doro	Nondisabled	0	ND
13	Doro-3	169	4	0	42.25	Doro	Nondisabled	0	ND
14	Doro-4	135	11	0	12.2727272727273	Doro	Nondisabled	0	ND
15	Doro-5	149	5	0	29.8	Doro	Nondisabled	0	ND
16	Doro-6	130	3	0	43.3333333333333	Doro	Nondisabled	0	ND
17	Doro-7	148	9	0	16.4444444444444	Doro	Nondisabled	0	ND
18	Doro-8	140	4	0	35	Doro	Nondisabled	0	ND
19	Doro-9	143	3	0	47.6666666666667	Doro	Nondisabled	0	ND
20	Erika-1	111	1	0	111	Erika	Nondisabled	0	NDM
21	Erika-10	116	1	0	116	Erika	Nondisabled	0	NDM
22	Erika-2	122	2	0	61	Erika	Nondisabled	0	NDM
23	Erika-3	141	3	1	47	Erika	Nondisabled	0	NDM
24	Erika-4	139	5	0	27.8	Erika	Nondisabled	0	NDM
25	Erika-5	127	2	0	63.5	Erika	Nondisabled	0	NDM
26	Erika-6	129	5	0	25.8	Erika	Nondisabled	0	NDM
27	Erika-7	101	2	0	50.5	Erika	Nondisabled	0	NDM
28	Erika-8	122	2	0	61	Erika	Nondisabled	0	NDM
29	Erika-9	125	4	0	31.25	Erika	Nondisabled	0	NDM
30	Fumin-1	121	0	0	NA	Fumin	Disabled	0.6	DB
31	Fumin-2	164	3	4	54.6666666666667	Fumin	Disabled	0.6	DB
32	Fumin-3	184	5	8	36.8	Fumin	Disabled	0.6	DB
33	Fumin-4	171	4	1	42.75	Fumin	Disabled	0.6	DB
34	Fumin-5	169	3	6	56.3333333333333	Fumin	Disabled	0.6	DB
35	Fumin-6	140	2	12	70	Fumin	Disabled	0.6	DB
36	Fumin-7	168	7	6	24	Fumin	Disabled	0.6	DB
37	Fumin-8	186	6	2	31	Fumin	Disabled	0.6	DB
38	Kinchan-1	198	1	0	198	Kinchan	Disabled	0.51	DB
39	Kinchan-2	138	1	2	138	Kinchan	Disabled	0.51	DB
40	Kinchan-3	161	7	13	23	Kinchan	Disabled	0.51	DB
41	Kinchan-4	198	6	8	33	Kinchan	Disabled	0.51	DB
42	Kinchan-5	186	2	1	93	Kinchan	Disabled	0.51	DB
43	Kobato-1	138	3	4	46	Kobato	Disabled	0.63	DC
44	Kobato-10	140	1	0	140	Kobato	Disabled	0.63	DC
45	Kobato-11	157	2	11	78.5	Kobato	Disabled	0.63	DC
46	Kobato-12	122	3	1	40.6666666666667	Kobato	Disabled	0.63	DC
47	Kobato-13	128	3	1	42.6666666666667	Kobato	Disabled	0.63	DC
48	Kobato-14	157	3	6	52.3333333333333	Kobato	Disabled	0.63	DC
49	Kobato-15	144	1	14	144	Kobato	Disabled	0.63	DC
50	Kobato-16	125	1	0	125	Kobato	Disabled	0.63	DC
51	Kobato-2	159	0	0	NA	Kobato	Disabled	0.63	DC
52	Kobato-3	122	2	3	61	Kobato	Disabled	0.63	DC
53	Kobato-4	134	0	1	NA	Kobato	Disabled	0.63	DC
54	Kobato-5	155	3	4	51.6666666666667	Kobato	Disabled	0.63	DC
55	Kobato-6	131	0	10	NA	Kobato	Disabled	0.63	DC
56	Kobato-7	120	0	1	NA	Kobato	Disabled	0.63	DC
57	Kobato-8	128	2	5	64	Kobato	Disabled	0.63	DC
58	Kobato-9	137	0	3	NA	Kobato	Disabled	0.63	DC
59	Misaki-1	137	2	0	68.5	Misaki	Nondisabled	0	ND
60	Misaki-2	177	7	0	25.2857142857143	Misaki	Nondisabled	0	ND
61	Misaki-3	147	4	0	36.75	Misaki	Nondisabled	0	ND
62	Misaki-4	159	11	0	14.4545454545455	Misaki	Nondisabled	0	ND
63	Miu-1	148	11	0	13.4545454545455	Miu	Nondisabled	0	ND
64	Miu-2	111	1	0	111	Miu	Nondisabled	0	ND
65	Miu-3	121	1	0	121	Miu	Nondisabled	0	ND
66	Miu-4	116	4	0	29	Miu	Nondisabled	0	ND
67	Miu-5	133	10	0	13.3	Miu	Nondisabled	0	ND
68	Momonga-1	140	2	0	70	Momonga	Nondisabled	0	NDM
69	Momonga-2	159	3	0	53	Momonga	Nondisabled	0	NDM
70	Momonga-3	132	1	0	132	Momonga	Nondisabled	0	NDM
71	Momonga-4	127	2	2	63.5	Momonga	Nondisabled	0	NDM
72	Momonga-5	167	14	0	11.9285714285714	Momonga	Nondisabled	0	NDM
73	Momonga-6	153	5	0	30.6	Momonga	Nondisabled	0	NDM
74	Momonga-7	157	6	1	26.1666666666667	Momonga	Nondisabled	0	NDM
75	Momonga-8	128	1	0	128	Momonga	Nondisabled	0	NDM
76	Momonga-9	138	5	2	27.6	Momonga	Nondisabled	0	NDM
77	Monday-1	150	12	0	12.5	Monday	Nondisabled	0	NDM
78	Monday-2	187	4	1	46.75	Monday	Nondisabled	0	NDM
79	Monday-3	151	5	0	30.2	Monday	Nondisabled	0	NDM
80	Monday-4	109	5	0	21.8	Monday	Nondisabled	0	NDM
81	Monday-5	145	4	1	36.25	Monday	Nondisabled	0	NDM
82	Nachan-1	152	7	0	21.7142857142857	Nachan	Disabled	0.24	DA
83	Nachan-2	151	2	0	75.5	Nachan	Disabled	0.24	DA
84	Nachan-3	177	4	3	44.25	Nachan	Disabled	0.24	DA
85	Nachan-4	176	4	6	44	Nachan	Disabled	0.24	DA
86	Nachan-5	213	6	0	35.5	Nachan	Disabled	0.24	DA
87	Nachan-6	177	3	0	59	Nachan	Disabled	0.24	DA
88	Nachan-7	190	6	1	31.6666666666667	Nachan	Disabled	0.24	DA
89	Nakami-1	123	4	0	30.75	Nakami	Nondisabled	0	NDM
90	Nakami-2	179	8	0	22.375	Nakami	Nondisabled	0	NDM
91	Nakami-3	162	5	0	32.4	Nakami	Nondisabled	0	NDM
92	Nakami-4	123	5	0	24.6	Nakami	Nondisabled	0	NDM
93	Nakami-5	191	6	0	31.8333333333333	Nakami	Nondisabled	0	NDM
94	Nakami-6	142	3	0	47.3333333333333	Nakami	Nondisabled	0	NDM
95	Nakami-7	134	7	2	19.1428571428571	Nakami	Nondisabled	0	NDM
96	Nakami-8	156	4	0	39	Nakami	Nondisabled	0	NDM
97	Nakami-9	168	7	1	24	Nakami	Nondisabled	0	NDM
98	Nanako-1	174	9	0	19.3333333333333	Nanako	Nondisabled	0	ND
99	Nanako-2	160	14	0	11.4285714285714	Nanako	Nondisabled	0	ND
100	Nanako-3	148	6	0	24.6666666666667	Nanako	Nondisabled	0	ND
101	Nanako-4	149	7	0	21.2857142857143	Nanako	Nondisabled	0	ND
102	Natane-1	132	10	0	13.2	Natane	Nondisabled	0	ND
103	Natane-2	125	9	0	13.8888888888889	Natane	Nondisabled	0	ND
104	Natane-3	140	14	0	10	Natane	Nondisabled	0	ND
105	Natane-4	133	13	0	10.2307692307692	Natane	Nondisabled	0	ND
106	Natane-5	98	2	0	49	Natane	Nondisabled	0	ND
107	Natane-6	148	17	0	8.70588235294118	Natane	Nondisabled	0	ND
108	Pikaru-1	120	3	5	40	Pikaru	Disabled	0.65	DD
109	Pikaru-11	119	1	2	119	Pikaru	Disabled	0.65	DD
110	Pikaru-12	114	0	4	NA	Pikaru	Disabled	0.65	DD
111	Pikaru-13	109	1	1	109	Pikaru	Disabled	0.65	DD
112	Pikaru-2	100	3	4	33.3333333333333	Pikaru	Disabled	0.65	DD
113	Pikaru-3	106	0	3	NA	Pikaru	Disabled	0.65	DD
114	Pikaru-4	165	3	12	55	Pikaru	Disabled	0.65	DD
115	Pikaru-5	102	0	25	NA	Pikaru	Disabled	0.65	DD
116	Pikaru-6	120	3	10	40	Pikaru	Disabled	0.65	DD
117	Pikaru-7	51	1	13	51	Pikaru	Disabled	0.65	DD
118	Pikaru-8	99	1	9	99	Pikaru	Disabled	0.65	DD
119	Pikaru-9	115	0	23	NA	Pikaru	Disabled	0.65	DD
120	Pikoko-1	123	6	0	20.5	Pikoko	Nondisabled	0	ND
121	Pikoko-2	145	5	0	29	Pikoko	Nondisabled	0	ND
122	Pikoko-3	105	3	0	35	Pikoko	Nondisabled	0	ND
123	Pikoko-4	131	7	0	18.7142857142857	Pikoko	Nondisabled	0	ND
124	Pikoko-5	105	5	0	21	Pikoko	Nondisabled	0	ND
125	Pikoko-6	122	2	0	61	Pikoko	Nondisabled	0	ND
126	Punch 98-1	127	2	2	63.5	Punch 98	Disabled	0.65	DC
127	Punch 98-10	167	1	29	167	Punch 98	Disabled	0.65	DC
128	Punch 98-11	145	0	4	NA	Punch 98	Disabled	0.65	DC
129	Punch 98-2	156	4	12	39	Punch 98	Disabled	0.65	DC
130	Punch 98-3	177	2	5	88.5	Punch 98	Disabled	0.65	DC
131	Punch 98-4	160	3	8	53.3333333333333	Punch 98	Disabled	0.65	DC
132	Punch 98-5	113	1	0	113	Punch 98	Disabled	0.65	DC
133	Punch 98-6	129	0	4	NA	Punch 98	Disabled	0.65	DC
134	Punch 98-7	141	3	11	47	Punch 98	Disabled	0.65	DC
135	Punch 98-8	133	2	2	66.5	Punch 98	Disabled	0.65	DC
136	Punch 98-9	141	2	4	70.5	Punch 98	Disabled	0.65	DC
137	Ran's daughter-1	176	7	0	25.1428571428571	Ran's daughter	Nondisabled	0	NDM
138	Ran's daughter-2	175	7	0	25	Ran's daughter	Nondisabled	0	NDM
139	Ran's daughter-3	160	5	0	32	Ran's daughter	Nondisabled	0	NDM
140	Ran's daughter-4	151	10	1	15.1	Ran's daughter	Nondisabled	0	NDM
141	Ran's daughter-5	161	10	1	16.1	Ran's daughter	Nondisabled	0	NDM
142	Ran's daughter-6	173	14	0	12.3571428571429	Ran's daughter	Nondisabled	0	NDM
143	Ran's daughter-7	135	6	0	22.5	Ran's daughter	Nondisabled	0	NDM
144	Ran-1	166	12	1	13.8333333333333	Ran	Disabled	0.3	DA
145	Ran-2	136	2	0	68	Ran	Disabled	0.3	DA
146	Ran-3	150	7	0	21.4285714285714	Ran	Disabled	0.3	DA
147	Ran-4	135	4	0	33.75	Ran	Disabled	0.3	DA
148	Ran-5	140	6	1	23.3333333333333	Ran	Disabled	0.3	DA
149	Ran-6	142	2	1	71	Ran	Disabled	0.3	DA
150	Ran-7	146	2	0	73	Ran	Disabled	0.3	DA
151	Ran-8	162	6	0	27	Ran	Disabled	0.3	DA
152	Ran-9	146	5	0	29.2	Ran	Disabled	0.3	DA
153	Ribbon-1	129	3	8	43	Ribbon	Disabled	0.85	DF
154	Ribbon-10	105	1	13	105	Ribbon	Disabled	0.85	DF
155	Ribbon-11	147	0	8	NA	Ribbon	Disabled	0.85	DF
156	Ribbon-2	100	1	17	100	Ribbon	Disabled	0.85	DF
157	Ribbon-3	191	0	10	NA	Ribbon	Disabled	0.85	DF
158	Ribbon-4	142	0	9	NA	Ribbon	Disabled	0.85	DF
159	Ribbon-5	135	0	16	NA	Ribbon	Disabled	0.85	DF
160	Ribbon-6	158	0	11	NA	Ribbon	Disabled	0.85	DF
161	Ribbon-7	175	0	11	NA	Ribbon	Disabled	0.85	DF
162	Ribbon-8	147	0	9	NA	Ribbon	Disabled	0.85	DF
163	Ribbon-9	163	0	12	NA	Ribbon	Disabled	0.85	DF
164	Sakurako-1	114	1	0	114	Sakurako	Nondisabled	0	ND
165	Sakurako-2	153	9	0	17	Sakurako	Nondisabled	0	ND
166	Sakurako-3	131	3	0	43.6666666666667	Sakurako	Nondisabled	0	ND
167	Sakurako-4	109	0	0	NA	Sakurako	Nondisabled	0	ND
168	Sakurako-5	189	11	0	17.1818181818182	Sakurako	Nondisabled	0	ND
169	Sakurako-6	142	4	0	35.5	Sakurako	Nondisabled	0	ND
170	Sunday-1	144	6	0	24	Sunday	Nondisabled	0	NDM
171	Sunday-10	155	3	0	51.6666666666667	Sunday	Nondisabled	0	NDM
172	Sunday-2	140	5	0	28	Sunday	Nondisabled	0	NDM
173	Sunday-3	127	2	1	63.5	Sunday	Nondisabled	0	NDM
174	Sunday-4	111	3	0	37	Sunday	Nondisabled	0	NDM
175	Sunday-5	151	2	0	75.5	Sunday	Nondisabled	0	NDM
176	Sunday-6	134	1	0	134	Sunday	Nondisabled	0	NDM
177	Sunday-7	144	2	0	72	Sunday	Nondisabled	0	NDM
178	Sunday-8	144	2	0	72	Sunday	Nondisabled	0	NDM
179	Sunday-9	143	3	0	47.6666666666667	Sunday	Nondisabled	0	NDM
180	Teruko-1	132	2	0	66	Teruko	Nondisabled	0	ND
181	Teruko-2	145	6	0	24.1666666666667	Teruko	Nondisabled	0	ND
182	Teruko-3	149	3	0	49.6666666666667	Teruko	Nondisabled	0	ND
183	Teruko-4	114	2	0	57	Teruko	Nondisabled	0	ND
184	Teruko-5	183	9	0	20.3333333333333	Teruko	Nondisabled	0	ND
185	Teruko-6	135	8	0	16.875	Teruko	Nondisabled	0	ND
186	Teruko-7	146	3	0	48.6666666666667	Teruko	Nondisabled	0	ND
187	Teruko-8	141	1	0	141	Teruko	Nondisabled	0	ND
188	Wendy-1	140	7	0	20	Wendy	Disabled	0.25	DA
189	Wendy-2	152	6	0	25.3333333333333	Wendy	Disabled	0.25	DA
190	Wendy-3	152	6	3	25.3333333333333	Wendy	Disabled	0.25	DA
191	Wendy-4	180	2	1	90	Wendy	Disabled	0.25	DA
192	Wendy-5	122	2	0	61	Wendy	Disabled	0.25	DA
193	Wendy-6	151	3	3	50.3333333333333	Wendy	Disabled	0.25	DA
194	Yokam-1	150	5	1	30	Yokam	Disabled	0.18	DA
195	Yokam-10	203	4	3	50.75	Yokam	Disabled	0.18	DA
196	Yokam-11	162	6	1	27	Yokam	Disabled	0.18	DA
197	Yokam-2	174	1	0	174	Yokam	Disabled	0.18	DA
198	Yokam-3	197	4	4	49.25	Yokam	Disabled	0.18	DA
199	Yokam-4	189	3	6	63	Yokam	Disabled	0.18	DA
200	Yokam-5	159	4	6	39.75	Yokam	Disabled	0.18	DA
201	Yokam-6	182	5	3	36.4	Yokam	Disabled	0.18	DA
202	Yokam-7	166	9	4	18.4444444444444	Yokam	Disabled	0.18	DA
203	Yokam-8	185	1	2	185	Yokam	Disabled	0.18	DA
204	Yokam-9	187	4	0	46.75	Yokam	Disabled	0.18	DA
205	Yuki-10	89	1	0	89	Yuki	Disabled	0.76	DE
206	Yuki-11	90	1	1	90	Yuki	Disabled	0.76	DE
207	Yuki-12	104	0	0	NA	Yuki	Disabled	0.76	DE
208	Yuki-13	106	3	2	35.3333333333333	Yuki	Disabled	0.76	DE
209	Yuki-2	129	0	2	NA	Yuki	Disabled	0.76	DE
210	Yuki-3	131	0	16	NA	Yuki	Disabled	0.76	DE
211	Yuki-4	99	1	0	99	Yuki	Disabled	0.76	DE
212	Yuki-5	115	1	0	115	Yuki	Disabled	0.76	DE
213	Yuki-6	113	0	2	NA	Yuki	Disabled	0.76	DE
214	Yuki-7	83	0	0	NA	Yuki	Disabled	0.76	DE
215	Yuki-8	117	0	0	NA	Yuki	Disabled	0.76	DE
216	Yuki-9	103	0	0	NA	Yuki	Disabled	0.76	DE
